# Supplementary material for: Impact of Tumor Localization and Method of Preoperative Biopsy on Sentinel Lymph Node Mapping After Periareolar Nuclide Injection
Source: PLoS One. 2016 Feb 11;11(2):e0149018. doi: 10.1371/journal.pone.0149018 (PMC4750957; doi:10.1371/journal.pone.0149018)
Supplement: S1 Data — (XLS) [file pone.0149018.s001.xls]

## Sheet: Blatt1
Age	Age < 50 =1		Time between	Time intervall		pT Status			Localization	Gammakamera uptake Grading	Nodal status
	Age≥50 =2	Type of Biopsy	biopsy and nuclide application	1-13 days =1	pT-Status	pT ≤ 2=1	Size in mm	Multifocality	oben/upper = o; unten/lower = u; außen/outer = a; innen/inner = i; zentral/centric = c	1 (high signal, mark possible); 2 (ok, mark possible)	0= nodal negative
		S (US core biopsy)/V (vacuum assisted stereotactic biopsy)	in days	≥14 days =2		pT> 2 = 2		j/n		3 (low signal, mark not possible); 4 (no signal, mark not possible)	1= nodal positive
67	2	S	18	2	1c	1	18	n	oa	2	1
89	2	S	7	1	2	1	35	n	ui	3	0
72	2	S	34	2	1b	1	8	j	ua	1	0
41	1	S	14	2	1b	1	9	j	oa	1	0
58	2	S	8	1	1c	1	20	n	oa	1	1
52	2	S	27	2	2	1	19	n	oi	1	1
71	2	S	27	2	2	1	32	j	oa	2	0
63	2	S	11	1	2	1	22	n	ua	1	1
78	2	S	7	1	2	1	43	n	oa	3	0
48	1	S	7	1	2	1	25	j	oa	1	0
67	2	S	7	1	1b	1	6	n	oa	1	0
65	2	S	11	1	2	1	22	n	ua	1	0
57	2	S	12	1	2	1	77	n	oa	3	0
56	2	S	8	1	2	1	27	n	oa	1	0
58	2	S	18	2	2	1	31	j	oi	1	0
68	2	S	14	2	1c	1	19	n	oa	1	0
55	2	S	11	1	1b	1	6	n	oa	1	0
66	2	S	13	1	1c	1	18	j	oi	1	1
75	2	S	20	2	2	1	32	n	oa	1	0
45	1	S	16	2	1c	1	17	j	oa	1	0
71	2	S	21	2	2	1	30	n	zentral	3	0
56	2	S	27	2	1c	1	14	j	oi	4	1
66	2	S	20	2	3	2	68	n	oi	1	1
66	2	S	20	2	1c	1	15	n	oa	1	1
62	2	V	11	1	1c	1	12	n	oi	1	0
50	2	V	13	1	1b	1	6	n	oi	1	0
49	1	S	28	2	2	1	40	n	ua	1	0
55	2	S	20	2	1b	1	8	n	oi	1	0
62	2	S	19	2	Tis	1	41	n	oa	1	0
62	2	S	19	2	1c	1	11	j	oa	1	0
60	2	S	13	1	2	1	52	n	oa	2	0
69	2	V	14	2	1c	1	18	n	oa	1	1
66	2	S	14	2	1b	1	9	j	oa	1	0
62	2	S	11	1	1c	1	12	n	oa	1	0
63	2	S	35	2	1c	1	53	j	oa	1	0
68	2	V	13	1	2	1	21	n	oa	1	0
68	2	S	19	2	1c	1	15	n	ua	1	0
69	2	S	14	2	1b	1	10	n	ua	1	1
63	2	S	36	2	2	1	25	j	oa	1	0
48	1	S	77	2	1c	1	13	n	oa	1	0
76	2	S	11	1	1c	1	13	n	oa	1	0
51	2	S	9	1	2	1	22	n	oa	1	1
80	2	S	6	1	1b	1	9	n	oa	1	0
50	2	S	11	1	1c	1	18	n	oa	1	0
65	2	S	33	2	1c	1	15	n	oi	4	0
81	2	S	4	1	1c	1	14	n	ui	4	0
61	2	S	10	1	2	1	25	n	oi	2	0
47	1	S	18	2	1c	1	41	n	ua	3	0
60	2	S	25	2	2	1	22	j	oa	1	0
50	2	S	11	1	1b	1	4	j	ua	1	0
53	2	S	20	2	1c	1	12	n	ui	1	0
62	2	S	22	2	1c	1	19	n	oi	1	0
43	1	S	20	2	1c	1	18	n	oa	1	0
50	2	S	14	2	1c	1	17	j	oi	1	1
63	2	S	18	2	1a	1	3	n	oi	1	0
77	2	S	14	2	1c	1	20	n	oa	1	0
54	2	S	19	2	1c	1	15	n	oa	1	1
65	2	S	16	2	2	1	24	n	oa	1	1
41	1	S	21	2	3	2	50	n	oa	1	0
64	2	S	12	1	1a	1	4	n	oa	1	0
86	2	S	15	2	1c	1	19	n	oi	3	0
68	2	V	11	1	1a	1	10	n	oa	4	0
54	2	S	15	2	1c	1	20	n	oa	1	1
64	2	S	20	2	1c	1	4	n	ua	2	0
63	2	S	10	1	2	1	21	n	ua	1	1
72	2	S	17	2	1c	1	12	j	oa	1	1
45	1	S	13	1	2	1	25	n	oa	1	1
72	2	S	14	2	1b	1	8	n	oa	1	0
54	2	S	24	2	2	1	24	j	oa	1	1
75	2	S	28	2	1b	1	8	n	ui	2	0
44	1	S	9	1	1c	1	13	n	oi	1	0
66	2	S	32	2	1b	1	9	n	oa	1	0
46	1	S	13	1	1c	1	19	n	ua	1	0
64	2	S	13	1	2	1	22	j	oa	1	0
47	1	S	20	2	1c	1	20	j	oi	1	0
71	2	S	14	2	1b	1	9	n	oa	1	0
52	2	S	5	1	1c	1	16	j	ua	1	1
62	2	S	14	2	1c	1	14	n	oa	1	0
70	2	V	17	2	2	1	23	j	oa	1	0
42	1	S	14	2	1c	1	11	n	oa	4	0
51	2	S	7	1	1c	1	19	n	oa	1	1
56	2	S	25	2	1c	1	12	n	oa	1	0
46	1	S	12	1	1c	1	19	n	oi	1	0
62	2	S	20	2	1c	1	12	n	oi	1	0
54	2	S	14	2	1b	1	6	n	oa	4	0
61	2	S	12	1	2	1	33	n	oa	1	0
50	2	S	8	1	1c	1	16	n	oa	1	1
82	2	S	6	1	2	1	32	n	ui	2	1
39	1	S	21	2	2	1	23	n	oa	1	0
68	2	S	13	1	2	1	25	n	zentral	1	0
59	2	S	48	2	1c	1	20	n	oa	1	1
68	2	S	11	1	1c	1	20	n	oa	1	0
72	2	S	8	1	2	1	22	n	zentral	1	0
74	2	S	29	2	1c	1	12	n	oa	4	0
67	2	S	22	2	1c	1	14	j	oa	1	1
75	2	S	21	2	1c	1	18	j	oi	2	0
65	2	S	14	2	1c	1	19	n	oa	1	0
41	1	V	61	2	Tis	1	50	n	ua	1	0
76	2	S	26	2	1b	1	12	n	oa	1	0
35	1	S	16	2	2	1	46	n	ui	3	1
68	2	S	32	2	1c	1	14	j	oa	1	0
63	2	S	236	2	2	1	3	n	oi	2	0
67	2	S	187	2	3	2	62	n	oa	1	1
84	2	S	13	1	2	1	45	n	oa	4	0
45	1	S	30	2	2	1	29	j	oa	1	0
72	2	S	6	1	1c	1	11	n	oa	4	0
58	2	S	35	2	2	1	22	j	oa	1	0
58	2	S	19	2	2	1	20	j	oi	2	0
79	2	V	40	2	Tis	1	16	n	ui	1	0
70	2	V	7	1	1c	1	20	n	oa	3	0
57	2	S	12	1	1c	1	18	n	ua	1	0
58	2	S	15	2	2	1	30	j	oa	1	0
64	2	S	19	2	2	1	2	n	oa	1	1
57	2	S	13	1	1c	1	19	n	zentral	1	0
71	2	S	6	1	1b	1	8	n	oa	1	0
61	2	S	11	1	1c	1	13	n	oa	1	0
49	1	S	15	2	4b	2	35	n	oa	1	0
67	2	S	14	2	1c	1	15	n	oi	3	0
57	2	S	17	2	1c	1	15	n	oa	1	0
76	2	S	18	2	1c	1	15	n	oa	1	0
62	2	V	12	1	1c	1	33	n	ua	1	0
49	1	S	10	1	2	1	18	n	oi	1	0
71	2	S	14	2	2	1	15	n	oa	1	0
71	2	S	10	1	1c	1	30	n	ua	1	0
65	2	S	18	2	1c	1	14	n	ua	1	0
61	2	S	19	2	1b	1	9	n	oi	1	0
57	2	S	12	1	1b	1	8	n	oi	1	0
48	1	S	6	1	2	1	22	n	oa	1	0
58	2	S	25	2	1b	1	7	n	oa	2	0
71	2	S	14	2	2	1	37	n	zentral	1	0
45	1	S	14	2	1a	1	4	j	oa	1	0
67	2	S	17	2	2	1	23	n	oa	3	1
68	2	S	28	2	1c	1	12	n	ui	3	0
54	2	V	20	2	1a	1	90	n	oa	2	0
55	2	S	11	1	2	1	35	n	oi	1	0
90	2	S	14	2	1c	1	11	n	ua	1	0
69	2	S	14	2	2	1	40	n	ui	1	0
54	2	S	12	1	2	1	35	n	ua	1	0
69	2	S	8	1	1b	1	7	j	oa	2	0
58	2	S	25	2	1b	1	9	n	oa	2	0
64	2	S	15	2	1c	1	12	n	oa	1	0
73	2	S	8	1	3	2	70	n	oa	3	0
75	2	S	19	2	2	1	27	n	ua	1	0
60	2	V	18	2	1b	1	6	n	ua	2	0
68	2	S	20	2	1c	1	12	j	oi	2	0
61	2	S	19	2	1c	1	16	n	ui	2	0
56	2	S	8	1	2	1	28	j	oa	1	1
73	2	S	13	1	1c	1	12	j	oa	2	0
72	2	S	28	2	4b	2	8	n	oa	2	0
63	2	S	19	2	1c	1	15	j	oa	3	0
60	2	S	12	1	1c	1	12	n	oa	1	1
79	2	S	14	2	2	1	22	n	ui	1	0
70	2	S	7	1	1b	1	8	n	oa	1	0
62	2	S	54	2	2	1	35	n	oa	3	0
70	2	S	26	2	2	1	28	n	zentral	2	1
56	2	S	13	1	1c	1	16	n	oa	1	0
46	1	S	8	1	1c	1	12	n	oa	1	0
74	2	S	41	2	2	1	25	j	oa	2	0
45	1	V	41	2	1b	1	9	n	zentral	1	0
68	2	S	31	2	1c	1	18	n	oa	2	0
50	2	V	13	1	1c	1	18	j	ua	1	1
56	2	S	33	2	2	1	34	n	oa	3	1
80	2	S	62	2	1c	1	14	n	ua	1	0
61	2	S	7	1	1c	1	11	n	oa	3	0
47	1	S	13	1	1c	1	13	n	oa	2	1
68	2	S	187	2	1c	1	18	n	oa	2	1
45	1	S	9	1	Tis	1	80	n	oa	1	0
58	2	V	47	2	1a	1	20	n	oa	4	0
48	1	S	28	2	2	1	45	n	oa	2	1
66	2	S	13	1	2	1	22	n	ui	2	0
75	2	S	12	1	2	1	29	n	oi	1	0
68	2	S	55	2	1b	1	7	n	ua	1	0
63	2	S	25	2	2	1	28	n	oa	1	0
63	2	S	18	2	2	1	25	n	oi	1	0
48	1	S	16	2	2	1	28	n	oa	1	0
49	1	S	11	1	1c	1	15	n	oa	4	1
35	1	S	8	1	1c	1	16	n	oa	1	0
50	2	S	2	1	1c	1	14	j	oa	2	0
72	2	S	14	2	1c	1	18	n	oi	2	0
69	2	S	14	2	1c	1	13	n	zentral	1	0
59	2	S	21	2	1b	1	6	n	oa	2	0
76	2	S	12	1	1c	1	11	n	oi	1	0
54	2	S	15	2	2	1	21	n	oa	3	0
77	2	S	18	2	1c	1	12	n	oa	2	1
70	2	S	11	1	1c	1	9	n	ui	2	0
63	2	S	9	1	1b	1	7	n	oa	1	0
62	2	S	9	1	1c	1	20	j	oi	4	0
67	2	S	20	2	2	1	25	n	oa	2	0
64	2	S	13	1	1c	1	18	n	oa	3	1
69	2	S	7	1	1c	1	12	n	oi	1	0
38	1	S	21	2	1c	1	15	j	oa	1	1
42	1	S	15	2	1c	1	20	n	ui	1	0
52	2	S	11	1	2	1	21	n	oa	1	0
73	2	S	6	1	2	1	35	n	zentral	1	0
49	1	V	42	2	1b	1	7	n	oa	1	0
50	2	S	7	1	1c	1	10	j	ua	3	1
73	2	S	16	2	2	1	25	n	oa	3	0
76	2	S	14	2	2	1	27	n	oi	1	0
69	2	S	19	2	1c	1	18	n	oa	1	0
40	1	S	19	2	Tis	1	70	n	oa	1	0
64	2	S	15	2	1b	1	8	n	oi	1	0
74	2	S	10	1	2	1	33	n	oi	1	0
45	1	S	20	2	1c	1	15	n	oa	1	0
63	2	V	12	1	1a	1	3	n	oa	2	0
82	2	S	9	1	2	1	22	n	ui	1	0
63	2	S	43	2	2	1	22	n	oa	1	0
36	1	S	15	2	Tis	1	40	n	oa	1	0
53	2	V	10	1	1a	1	18	n	oa	1	0
75	2	S	46	2	1b	1	6	n	zentral	3	0
50	2	S	16	2	2	1	30	n	oi	2	0
52	2	S	17	2	1c	1	11	n	oa	1	1
59	2	S	7	1	2	1	20	n	oi	4	0
55	2	S	34	2	2	1	22	n	ui	1	1
71	2	S	13	1	3	2	98	n	oa	3	0
69	2	S	18	2	2	1	25	n	oa	1	0
61	2	S	19	2	2	1	23	n	ui	1	0
74	2	S	19	2	1b	1	10	n	ua	1	0
56	2	S	13	1	1c	1	12	n	oi	1	0
48	1	S	13	1	2	1	25	n	zentral	1	1
82	2	S	13	1	1c	1	14	n	oi	1	0
58	2	S	20	2	1b	1	10	n	oa	1	0
77	2	S	5	1	2	1	40	j	oi	1	1
77	2	S	5	1	2	1	48	n	oi	1	1
79	2	S	5	1	2	1	26	n	oa	1	0
45	1	S	6	1	3	2	58	n	ua	1	1
68	2	V	18	2	1c	1	12	j	oa	1	0
68	2	S	7	1	2	1	22	n	oa	1	0
65	2	S	12	1	2	1	30	j	oa	2	1
42	1	S	15	2	2	1	22	j	oa	1	1
48	1	S	15	2	4b	2	32	n	oi	1	1
82	2	S	19	2	1c	1	15	n	oa	1	0
64	2	V	56	2	Tis	1	15	n	ui	1	0
57	2	S	15	2	1a	1	50	j	ui	1	1
51	2	S	28	2	2	1	28	j	oi	2	0
73	2	S	6	1	2	1	24	n	oa	1	0
69	2	S	18	2	1c	1	11	n	oa	1	0
55	2	S	12	1	2	1	32	n	oa	1	0
51	2	S	21	2	1c	1	20	n	oa	1	0
53	2	S	5	1	2	1	21	j	ui	1	0
72	2	S	12	1	1c	1	19	n	oa	1	0
58	2	S	25	2	1b	1	8	n	oa	2	0
64	2	S	27	2	1c	1	15	n	oa	1	0
67	2	S	13	1	1c	1	15	n	oa	1	0
61	2	S	15	2	1c	1	12	n	oi	1	1
65	2	S	14	2	2	1	25	n	oi	1	0
68	2	S	15	2	1c	1	12	n	oa	1	0
63	2	S	7	1	1c	1	12	n	oa	1	0
43	1	S	15	2	1c	1	18	n	oa	1	1
61	2	S	9	1	2	1	25	n	oa	2	0
74	2	S	28	2	2	1	40	n	ua	1	0
59	2	V	40	2	Tis	1	17	n	zentral	1	0
67	2	S	25	2	2	1	24	j	oa	2	0
68	2	S	33	2	1c	1	11	n	ui	1	0
80	2	S	13	1	1b	1	36	n	oa	1	1
67	2	S	14	2	1c	1	13	n	oi	1	1
49	1	S	19	2	2	1	21	n	ui	1	0
69	2	S	27	2	2	1	24	n	ua	1	0
70	2	S	73	2	2	1	21	j	oa	1	1
61	2	S	28	2	1c	1	17	j	oa	1	1
51	2	S	6	1	1c	1	15	n	oi	1	0
67	2	S	50	2	1c	1	14	n	oi	1	0
69	2	S	3	1	1c	1	3	n	oa	4	0
63	2	S	28	2	4b	2	21	n	zentral	1	0
68	2	S	11	1	1c	1	18	n	oa	1	1
61	2	S	21	2	1c	1	12	n	oa	1	0
77	2	S	8	1	2	1	25	n	oa	1	0
76	2	S	12	1	2	1	22	n	oi	1	1
68	2	S	20	2	1c	1	12	n	oa	1	0
45	1	S	21	2	1b	1	10	j	oa	1	0
54	2	S	12	1	1c	1	80	j	zentral	1	0
52	2	S	14	2	1c	1	15	j	ui	1	0
83	2	S	20	2	2	1	48	n	oa	1	0
84	2	S	6	1	1c	1	25	j	ua	1	1
63	2	S	46	2	2	1	23	j	oa	4	0
52	2	S	13	1	2	1	44	n	ua	1	1
50	2	S	6	1	1b	1	10	n	oa	1	0
52	2	S	11	1	1c	1	14	n	ui	1	1
69	2	S	11	1	1c	1	15	n	ui	1	0
55	2	S	11	1	1c	1	18	n	oa	1	1
61	2	S	15	2	2	1	18	n	oa	1	1
60	2	S	14	2	1b	1	9	n	ui	1	0
68	2	S	8	1	1b	1	48	j	oa	2	0
77	2	S	27	2	1c	1	12	n	oa	2	1
47	1	S	14	2	1c	1	18	n	oi	1	0
57	2	S	13	1	2	1	31	n	oa	1	1
64	2	S	26	2	1c	1	19	j	oa	1	0
61	2	S	13	1	2	1	22	j	ua	1	0
44	1	S	10	1	2	1	50	n	zentral	1	0
84	2	S	7	1	2	1	22	n	ua	1	1
69	2	S	11	1	1c	1	16	n	ui	1	0
74	2	S	18	2	3	2	55	n	zentral	1	1
72	2	S	18	2	1c	1	13	n	oa	1	0
64	2	S	11	1	1b	1	7	n	oa	2	0
63	2	S	11	1	2	1	32	n	oa	1	0
48	1	S	13	1	2	1	23	n	oi	1	0
67	2	S	13	1	1b	1	6	n	oi	1	0
68	2	S	14	2	1c	1	16	j	oa	1	0
79	2	S	16	2	1c	1	12	j	oi	1	0
78	2	S	10	1	2	1	23	n	oa	2	1
76	2	S	18	2	4b	2	38	n	oa	1	0
56	2	S	9	1	1c	1	16	n	oa	1	0
62	2	S	39	2	1c	1	13	n	ui	1	1
46	1	S	13	1	1c	1	17	n	oa	1	0
79	2	S	26	2	2	1	38	j	oa	1	1
54	2	S	8	1	2	1	33	n	oi	3	0
58	2	S	13	1	3	2	55	j	ua	1	0
71	2	S	15	2	2	1	28	n	oa	1	0
44	1	S	17	2	1c	1	19	j	oa	1	0
58	2	S	12	1	1c	1	13	n	oa	1	0
59	2	S	10	1	2	1	25	j	oa	1	1
61	2	S	9	1	1c	1	15	n	oi	1	0
67	2	S	42	2	1c	1	13	n	oi	3	0
63	2	S	8	1	1c	1	13	n	oa	1	0
70	2	S	37	2	2	1	28	n	oa	1	1
63	2	S	18	2	1c	1	15	j	ua	3	0
71	2	S	33	2	1b	1	10	n	ua	1	0
69	2	S	25	2	1c	1	12	n	oi	1	0
44	1	S	26	2	1c	1	16	n	oa	1	0
63	2	S	45	2	1c	1	55	n	oa	1	0
48	1	S	188	2	1c	1	16	n	ui	1	0
43	1	S	62	2	Tis	1	60	n	ua	2	0
77	2	S	27	2	1c	1	15	n	oa	2	1
77	2	S	27	2	1c	1	16	j	oi	3	1
63	2	S	21	2	1c	1	90	j	oa	2	1
63	2	S	5	1	1c	1	14	n	oa	1	0
62	2	S	19	2	1c	1	17	n	oa	1	0
76	2	S	8	1	4	2	50	j	ua	1	1
84	2	S	16	2	1c	1	16	n	oa	1	1
65	2	S	8	1	2	1	21	n	oa	1	1
67	2	S	25	2	1c	1	14	n	ua	1	0
56	2	S	4	1	2	1	27	n	oa	1	0
50	2	S	8	1	1c	1	19	n	oi	1	1
51	2	S	7	1	1c	1	8	n	oa	1	0
72	2	S	13	1	2	1	25	j	oi	1	0
75	2	S	28	2	1c	1	19	n	oi	3	0
70	2	S	19	2	1b	1	6	n	oa	1	0
79	2	S	18	2	1b	1	9	n	oi	1	0
79	2	S	10	1	1c	1	17	n	oa	2	0
50	2	S	7	1	1b	1	9	n	oa	1	0
52	2	V	94	2	Tis	1	30	n	oa	1	0
57	2	S	6	1	2	1	12	n	oa	2	0
58	2	S	25	2	1c	1	13	j	oa	1	0
79	2	S	21	2	1c	1	18	j	oi	1	0
50	2	S	12	1	1b	1	9	n	oi	1	0
76	2	S	14	2	1c	1	10	j	ua	1	0
68	2	S	27	2	1c	1	11	n	oi	1	0
49	1	S	11	1	2	1	25	n	oa	1	1
63	2	S	2	1	1b	1	8	n	ua	1	0	Hämatom
42	1	S	28	2	1c	1	11	n	oa	1	1
63	2	S	24	2	1c	1	18	n	oi	1	0
50	2	S	7	1	1c	1	13	n	oa	3	1	intramammäres Hämatom
57	2	S	7	1	1c	1	15	n	oa	1	0
73	2	V	13	1	1a	1	3	n	ua	1	1
57	2	S	15	2	3	2	75	j	oa	1	1
48	1	S	42	2	1a	1	3	n	oi	3	0
84	2	S	13	1	1a	1	3	j	oi	1	0
81	2	S	36	2	1c	1	12	n	ua	1	0
59	2	S	21	2	2	1	22	n	oa	1	1
50	2	S	6	1	2	1	42	n	oa	4	1
54	2	S	10	1	1c	1	15	n	oa	1	0
58	2	S	13	1	1b	1	9	n	oi	1	0
70	2	S	14	2	2	1	29	n	oa	3	1
85	2	S	19	2	2	1	25	n	oa	1	0
71	2	S	18	2	1c	1	19	n	ui	2	1
62	2	S	78	2	1c	1	15	n	oi	1	0
61	2	S	24	2	1c	1	19	j	oa	4	0
52	2	S	6	1	1c	1	12	n	oi	1	0
66	2	S	7	1	1b	1	8	n	ua	1	0
87	2	S	15	2	2	1	31	j	oa	1	0
79	2	S	14	2	1b	1	80	n	oa	1	0
45	1	S	35	2	1c	1	11	j	oi	1	1
65	2	S	15	2	1c	1	13	n	oa	1	0
66	2	S	43	2	1c	1	20	n	oa	1	0
69	2	S	19	2	Tis	1	60	j	oa	1	1
45	1	S	6	1	1b	1	10	n	oi	1	0
44	1	S	7	1	1c	1	13	n	oa	1	0
54	2	S	15	2	1c	1	20	n	oa	1	0
60	2	V	39	2	Tis	1	24	j	oa	1	0	Applikation in Läsionsrandbereich
71	2	S	20	2	4b	2	40	n	ua	1	0
72	2	S	14	2	1c	1	18	n	oa	3	1
40	1	S	33	2	1c	1	13	n	oi	1	0
56	2	S	6	1	1c	1	12	n	oa	1	0
67	2	S	11	1	2	1	25	n	oa	1	1
67	2	S	11	1	1b	1	10	n	ui	1	0
68	2	S	16	2	1c	1	15	n	oa	1	0
52	2	S	45	2	2	1	45	j	oi	1	0
75	2	S	33	2	1c	1	45	n	oi	1	0
47	1	S	15	2	3	2	50	j	ua	1	1
56	2	S	8	1	1b	1	9	n	oi	1	0	Applikation in Läsionsrandbereich
68	2	S	10	1	1c	1	16	j	oa	1	0
68	2	V	38	2	1c	1	12	n	oa	1	0
54	2	S	20	2	2	1	22	n	oa	1	0
54	2	S	20	2	1c	1	15	n	oi	1	0
84	2	S	9	1	1c	1	30	n	oa	1	0
66	2	S	19	2	1c	1	19	n	oa	2	0
54	2	S	26	2	1c	1	19	n	oa	1	0
54	2	S	26	2	1b	1	7	n	oa	1	0
66	2	V	18	2	1a	1	4	n	ui	2	0
69	2	S	7	1	2	1	25	j	oa	1	0
60	2	S	17	2	2	1	45	n	oi	1	0
46	1	S	25	2	2	1	22	n	oi	1	0
50	2	S	19	2	2	1	26	n	oa	1	0
67	2	S	30	2	1c	1	17	j	oa	3	0
45	1	S	27	2	1b	1	8	n	oa	1	0
67	2	S	14	2	Tis	1	14	n	oa	2	0
58	2	S	7	1	1c	1	15	n	oi	1	1
53	2	S	9	1	1b	1	10	n	oi	2	0
83	2	S	13	1	1c	1	20	j	ua	1	0
74	2	S	13	1	1b	1	9	n	ui	1	0
74	2	S	13	1	1c	1	18	n	oa	1	0
73	2	S	12	1	2	1	22	n	oa	1	0
61	2	S	26	2	Tis	1	20	n	oi	2	0
67	2	S	12	1	1c	1	11	n	oi	1	0
53	2	S	11	1	2	1	25	n	oa	1	0
85	2	S	39	2	1c	1	14	n	zentral	3	1
39	1	S	6	1	2	1	27	n	oi	1	0
76	2	S	10	1	1c	1	12	n	oi	1	0
56	2	S	28	2	1c	1	18	n	oa	1	0
63	2	S	10	1	1c	1	18	j	ui	1	1
73	2	S	13	1	1c	1	11	n	oa	3	0
63	2	S	11	1	2	1	25	n	ua	4	1
65	2	S	7	1	1b	1	9	n	oa	1	0
65	2	V	12	1	1b	1	6	n	oa	1	0
56	2	S	28	2	2	1	24	n	oa	1	1
58	2	S	19	2	1c	1	90	j	oa	3	1
68	2	S	14	2	1c	1	15	n	oa	3	0
46	1	S	13	1	1c	1	17	j	oa	4	1
59	2	S	21	2	1c	1	12	n	oa	1	0
65	2	S	9	1	1b	1	6	n	oi	1	1
68	2	S	9	1	1c	1	12	n	oa	1	0
61	2	S	22	2	1b	1	7	n	ua	1	0
79	2	S	49	2	2	1	35	n	ui	1	0
47	1	S	54	2	Tis	1	3	n	oa	1	0
68	2	S	8	1	1b	1	7	n	ui	1	0
50	2	S	10	1	1b	1	10	n	oa	1	0
32	1	S	9	1	2	1	22	n	oa	1	0
55	2	S	9	1	2	1	42	n	ua	1	0
67	2	S	12	1	1c	1	15	n	oa	1	0
38	1	S	24	2	1a	1	3	j	oa	1	0
50	2	S	7	1	2	1	21	n	oi	1	1
54	2	V	4	1	2	1	23	n	ui	1	0
65	2	S	10	1	1c	1	13	n	oa	1	0
34	1	S	17	2	1b	1	7	n	oa	1	0
49	1	S	11	1	1b	1	9	n	oa	1	0
49	1	S	18	2	1c	1	16	n	ua	1	0
50	2	S	6	1	1c	1	15	n	oa	1	1
83	2	S	14	2	1c	1	19	j	oa	2	0
60	2	S	12	1	2	1	43	j	oa	1	0
56	2	S	14	2	3	2	60	n	oa	1	1
33	1	S	21	2	1c	1	17	n	oa	2	0
46	1	S	12	1	2	1	4	n	oa	3	0
60	2	S	13	1	1b	1	7	n	ui	1	0
55	2	S	14	2	1c	1	12	n	oi	1	0
63	2	S	5	1	1b	1	7	n	oa	1	1
81	2	S	18	2	1a	1	6	n	oi	2	1
85	2	S	21	2	1c	1	11	n	zentral	1	0
50	2	S	16	2	2	1	25	j	oi	2	1
56	2	S	25	2	2	1	37	n	zentral	1	1
39	1	S	4	1	2	1	25	n	oa	1	0
87	2	S	5	1	2	1	30	n	zentral	3	0
78	2	S	4	1	1c	1	11	n	ui	1	0
85	2	S	21	2	2	1	21	n	oi	1	0
82	2	V	75	2	1b	1	24	n	oa	2	0
59	2	V	14	2	1a	1	8	j	oa	2	1
72	2	S	15	2	1c	1	13	n	oa	1	1
70	2	S	7	1	2	1	25	n	oa	1	1
85	2	S	7	1	1c	1	20	n	oa	1	1
82	2	S	68	2	1b	1	9	n	oa	2	0
66	2	S	19	2	2	1	29	j	oa	1	0
73	2	S	176	2	1c	1	14	n	ua	1	0
85	2	S	30	2	2	1	32	n	ua	1	0
36	1	S	23	2	1b	1	9	n	ua	1	0
56	2	S	7	1	1c	1	12	n	oa	1	0
55	2	S	20	2	1c	1	18	n	ua	1	0
66	2	S	14	2	1c	1	19	n	oi	1	0
44	1	S	6	1	1c	1	15	n	oa	1	0
73	2	S	29	2	1c	1	12	n	oa	1	0
80	2	S	16	2	1c	1	19	n	oi	1	0
50	2	S	12	1	1c	1	15	n	oa	1	0
46	1	S	39	2	1c	1	15	n	ui	1	0
56	2	S	26	2	1c	1	20	n	oa	1	0
50	2	S	7	1	1b	1	9	n	oa	2	0
87	2	V	32	2	1c	1	18	n	oa	1	0
51	2	S	23	2	2	1	22	n	oa	1	1
45	1	S	34	2	1c	1	18	n	oa	1	0
56	2	S	12	1	1c	1	13	n	oa	1	0
54	2	S	13	1	1b	1	7	n	oa	4	0
62	2	S	15	2	1c	1	19	n	ua	1	1
78	2	S	31	2	1c	1	15	n	oi	1	0
79	2	S	36	2	1c	1	18	n	oi	1	0
56	2	V	20	2	1b	1	6	n	oa	1	0
57	2	V	19	2	1c	1	12	n	zentral	1	0
46	1	S	13	1	1c	1	17	n	ua	1	0
69	2	V	25	2	1b	1	8	n	oa	2	0
65	2	S	12	1	2	1	32	n	oa	1	0
64	2	S	20	2	1c	1	18	n	oa	3	1
59	2	S	18	2	Tis	1	80	n	oa	1	0
73	2	S	7	1	1b	1	7	n	oa	1	0
46	1	S	13	1	2	1	35	n	ua	1	0
73	2	S	20	2	1b	1	9	n	oa	1	0
62	2	S	8	1	2	1	21	n	oi	1	0
71	2	S	6	1	1c	1	13	n	ua	1	0
80	2	S	13	1	2	1	24	n	ua	1	0
56	2	V	18	2	1b	1	9	n	ua	1	0
39	1	S	9	1	1c	1	16	n	oa	1	0
57	2	S	6	1	1c	1	13	n	oa	1	0
74	2	S	18	2	1c	1	18	n	oi	1	0
77	2	S	6	1	1c	1	18	n	ua	1	0
46	1	S	6	1	1c	1	18	n	oi	2	0
58	2	S	13	1	2	1	23	n	oa	1	0
57	2	S	12	1	1c	1	18	n	oa	1	0
70	2	S	26	2	1b	1	7	n	oa	1	0
49	1	S	15	2	4c	2	20	n	oi	2	0
52	2	S	12	1	1c	1	16	n	oi	2	0
66	2	S	41	2	1c	1	16	n	oi	1	0
48	1	S	8	1	1c	1	12	j	oa	1	0
63	2	S	8	1	1c	1	12	n	oa	1	0
75	2	S	5	1	2	1	27	n	oi	1	0
55	2	S	11	1	1c	1	15	n	oi	3	0
60	2	S	16	2	2	1	25	n	oa	2	0
63	2	V	27	2	1b	1	10	n	zentral	1	0
60	2	S	13	1	1b	1	7	n	oa	1	0
68	2	S	9	1	2	1	26	n	ua	1	0
41	1	S	8	1	2	1	27	n	oi	1	0
61	2	S	16	2	1c	1	14	n	oa	1	0
61	2	S	13	1	2	1	22	n	oa	1	0
40	1	S	8	1	2	1	21	n	ui	1	0
70	2	S	7	1	1b	1	8	n	oi	1	0
64	2	S	18	2	1b	1	10	n	oa	1	0
29	1	S	9	1	2	1	27	n	oa	1	0
68	2	S	18	2	1c	1	18	n	ua	1	1
51	2	S	6	1	2	1	12	j	oi	1	1
79	2	S	69	2	1c	1	13	n	oi	1	0
57	2	S	46	2	1b	1	9	n	oi	1	0
58	2	S	20	2	1c	1	12	n	oa	1	0
63	2	S	20	2	3	2	55	n	zentral	1	1
53	2	V	18	2	1c	1	17	n	oa	1	0
62	2	S	13	1	2	1	21	n	oa	2	0
48	1	S	23	2	1c	1	12	n	oa	1	1
81	2	S	26	2	1c	1	17	n	ui	1	0
59	2	S	35	2	1c	1	12	n	ua	1	0
65	2	S	20	2	Tis	1	60	n	ui	1	0
53	2	S	9	1	1c	1	15	n	ua	1	0
53	2	V	26	2	1b	1	7	n	oa	1	0
68	2	S	20	2	1a	1	4	n	oa	2	0
45	1	S	6	1	1c	1	17	n	ua	2	0
71	2	S	19	2	1c	1	12	n	oa	1	0
79	2	S	10	1	1c	1	13	n	oa	3	0
73	2	S	7	1	1c	1	17	n	ua	4	0
65	2	V	90	2	1b	1	6	j	oa	4	0
61	2	S	5	1	2	1	25	n	ui	1	0
41	1	S	9	1	1b	1	8	j	oa	1	0
74	2	S	21	2	1b	1	6	n	ui	1	0
48	1	S	15	2	2	1	25	j	oa	4	1
80	2	S	6	1	2	1	35	n	oi	1	0
62	2	S	23	2	1c	1	17	n	oa	1	0
65	2	S	12	1	1c	1	12	n	oa	1	0
60	2	S	12	1	4b	2	25	n	zentral	3	0
58	2	S	15	2	1c	1	13	n	oa	1	0
48	1	S	10	1	1c	1	18	n	oa	1	0
31	1	S	8	1	1b	1	8	n	oa	1	0
67	2	S	13	1	4b	2	30	j	oi	1	0
65	2	S	11	1	2	1	21	n	zentral	2	0
76	2	S	13	1	1c	1	18	n	oi	1	1
53	2	S	10	1	1c	1	18	n	oa	1	0
51	2	S	33	2	2	1	30	j	oa	1	1
71	2	S	18	2	1b	1	8	n	oa	1	0
72	2	S	12	1	2	1	22	n	oi	2	0
76	2	S	7	1	2	1	45	n	oa	2	0
83	2	S	8	1	2	1	23	n	ua	1	0
45	1	S	12	1	1c	1	18	n	oa	1	0
70	2	S	11	1	1b	1	8	n	oa	1	0
75	2	S	26	2	2	1	22	n	oa	1	1
49	1	S	7	1	1a	1	1	n	oa	2	0
49	1	S	17	2	2	1	25	n	ui	1	1
86	2	S	89	2	1c	1	13	n	oa	1	0
64	2	V	19	2	1c	1	35	n	oi	1	1
71	2	S	15	2	2	1	25	n	oi	1	0
49	1	S	19	2	2	1	22	n	ua	1	1
72	2	S	21	2	1c	1	11	n	oa	1	0
45	1	S	9	1	1b	1	9	n	oa	1	0
68	2	S	41	2	1c	1	12	n	oi	1	0
52	2	S	16	2	1c	1	15	j	oa	1	1
76	2	S	13	1	1c	1	20	n	oa	2	0
40	1	S	147	2	2	1	12	n	oa	1	0
72	2	S	12	1	2	1	24	n	oi	2	1
63	2	S	7	1	1c	1	18	n	ua	4	0
51	2	S	7	1	1c	1	17	n	oa	2	1
69	2	S	12	1	1c	1	14	n	oa	1	0
70	2	S	13	1	1c	1	11	n	oi	1	0
74	2	S	8	1	2	1	35	n	ui	3	0
59	2	S	6	1	1c	1	17	n	oa	1	0
51	2	S	9	1	1c	1	15	j	ua	1	0
63	2	S	39	2	1c	1	15	j	oa	1	0
47	1	S	13	1	1c	1	18	n	oi	1	0
59	2	S	9	1	1b	1	7	n	oa	1	0
65	2	S	8	1	1c	1	17	n	oa	1	0
46	1	S	22	2	2	1	30	j	oi	1	0
73	2	S	83	2	2	1	35	n	oi	4	1
64	2	S	21	2	1c	1	14	n	oa	2	0
58	2	S	26	2	2	1	35	n		2	0
67	2	S	21	2	1c	1	15	n	ua	1	0
66	2	S	36	2	1c	1	15	n	oi	1	0
63	2	S	34	2	1c	1	11	n	ui	1	0
66	2	S	25	2	1c	1	15	j	ui	1	0
69	2	S	21	2	1b	1	9	n	oa	1	0
76	2	S	7	1	1c	1	19	n	oa	1	0
44	1	S	18	2	1c	1	18	n	ua	1	0
62	2	V	25	2	1a	1	8	n	oa	3	0
61	2	V	32	2	1c	1	12	n	zentral	1	0
57	2	V	26	2	1c	1	12	n	oi	1	0
38	1	S	17	2	2	1	20	n	oa	1	1
66	2	S	22	2	1b	1	8	n	oa	1	0
30	1	S	13	1	1c	1	16	n	oa	1	0
79	2	S	47	2	1c	1	18	n	ui	1	0
82	2	S	8	1	3	2	75	n	zentral	1	0
63	2	S	51	2	2	1	25	n	ua	1	0
61	2	S	14	2	2	1	23	n	oi	1	0
59	2	S	32	2	1c	1	17	n	oa	2	0
68	2	V	32	2	1c	1	11	n	oa	1	1
69	2	S	31	2	1c	1	18	n	ua	1	0
47	1	S	23	2	2	1	22	j	oi	1	1
70	2	V	30	2	Tis	1	52	n	ua	1	0
78	2	S	28	2	1c	1	18	j	oa	1	1
73	2	S	30	2	1c	1	17	n	oi	1	0
63	2	S	27	2	3	2	52	j	oa	1	1
64	2	S	7	1	1c	1	14	n	oa	1	0
39	1	S	14	2	1c	1	15	n	oi	1	0
54	2	S	7	1	1c	1	12	j	zentral	1	1
74	2	S	13	1	2	1	25	n	oa	1	0
35	1	S	12	1	1c	1	17	n	oa	1	0
69	2	S	19	2	1b	1	8	n	ui	2	0
50	2	S	18	2	1a	1	9	n	oa	1	0
64	2	S	28	2	1c	1	12	n	oa	1	0
65	2	V	25	2	Tis	1	50	j	oa	1	0
68	2	S	12	1	2	1	25	n	oi	1	0
37	1	S	10	1	1c	1	15	j	zentral	1	1
48	1	S	21	2	1c	1	18	n	oa	1	0
64	2	S	11	1	2	1	35	n	oa	4	1
58	2	S	26	2	1c	1	12	n	oa	1	0
48	1	S	15	2	2	1	22	n	zentral	1	0
78	2	S	21	2	1c	1	17	n	ua	2	0
74	2	S	26	2	1c	1	15	j	ua	1	0
77	2	S	14	2	2	1	32	j	oa	1	1
42	1	S	20	2	2	1	35	n	oa	1	1
50	2	S	35	2	1c	1	13	j	oa	1	0
51	2	S	12	1	1b	1	12	j	oa	1	0
73	2	S	26	2	Tis	1	3	n	oa	1	0
49	1	S	5	1	1c	1	12	j	oa	1	1
46	1	S	16	2	2	1	35	n	ua	1	1
76	2	S	28	2	1c	1	15	n	oa	1	1
70	2	S	15	2	1c	1	17	n	zentral	1	0
73	2	S	15	2	1c	1	15	n	zentral	1	0
49	1	S	21	2	2	1	23	n	oa	1	1
49	1	S	25	2	1c	1	11	j	oa	1	1
70	2	V	33	2	1c	1	13	n	oa	1	0
72	2	S	21	2	1c	1	18	n	oa	3	0
79	2	V	13	1	1c	1	12	n	oa	4	0
54	2	S	14	2	1b	1	9	n	oa	1	0
59	2	S	20	2	1c	1	13	n	oa	4	0
51	2	V	18	2	1c	1	13	n	ui	1	0
79	2	S	16	2	3	2	60	n	oa	4	1
30	1	S	16	2	1c	1	16	n	oa	1	0
52	2	S	18	2	1c	1	11	n	oa	1	0
67	2	S	21	2	1b	1	8	n	oa	1	0
66	2	S	23	2	4b	2	32	n	oi	3	0
51	2	S	29	2	1c	1	22	n	oi	1	0
62	2	S	31	2	1c	1	12	j	oa	1	0
76	2	S	27	2	1c	1	12	j	oa	2	0
47	1	S	18	2	1c	1	23	n	zentral	1	1
69	2	V	7	1	1c	1	11	n	oa	2	0
74	2	S	14	2	1c	1	13	n	oa	2	0
82	2	S	13	1	3	2	65	n	oi	2	0
74	2	S	35	2	2	1	25	j	oa	1	0
51	2	S	13	1	1b	1	9	n	oi	1	0
74	2	S	7	1	3	2	80	n	oa	1	0
64	2	S	23	2	3	2	85	n	oi	1	1
78	2	S	36	2	2	1	21	n	oa	1	0
78	2	S	24	2	1c	1	17	n	ui	4	0
59	2	V	18	2	1c	1	15	n	ua	2	0
61	2	S	9	1	1c	1	19	n	oa	4	1
61	2	S	9	1	1c	1	13	n	zentral	2	1
63	2	S	54	2	2	1	21	n	oa	2	1
61	2	S	21	2	2	1	30	n	oa	4	1
80	2	S	19	2	1c	1	18	n	oa	2	0
70	2	S	8	1	3	2	15	n	ua	3	0
54	2	S	17	2	1b	1	9	n	oi	1	0
47	1	S	6	1	1c	1	13	n	oa	1	0
49	1	S	13	1	1c	1	14	j	oa	1	0
78	2	S	53	2	1b	1	8	n	oa	1	0
64	2	S	43	2	1c	1	11	n	oa	1	0
45	1	S	15	2	Tis	1	100	n	oa	1	0
45	1	S	15	2	2	1	29	j	ui	1	1
64	2	S	21	2	1c	1	15	n	oa	4	0
58	2	S	34	2	2	1	25	n	oa	1	1
72	2	S	21	2	2	1	25	n	oa	1	0
58	2	S	16	2	1b	1	9	n	oa	1	0
45	1	S	6	1	1c	1	11	n	oa	1	0
66	2	S	14	2	1c	1	16	n	ua	4	1
59	2	S	21	2	1c	1	13	n	oa	1	0
69	2	S	27	2	1b	1	10	n	oa	1	1
54	2	S	25	2	2	1	35	n	oa	1	0
69	2	V	33	2	1c	1	11	n	zentral	1	1
46	1	S	20	2	2	1	25	n	oa	2	1
76	2	S	24	2	1b	1	9	n	oi	4	0
45	1	S	17	2	2	1	32	j	oa	1	0
70	2	V	25	2	1a	1	4	n	oa	1	1
46	1	S	9	1	1c	1	19	n	oa	1	1
57	2	S	27	2	2	1	20	n	ui	4	0
54	2	S	26	2	1c	1	13	n	ui	1	1
74	2	S	21	2	2	1	30	n	ui	1	1
73	2	S	20	2	2	1	28	n	oa	1	1
67	2	S	49	2	2	1	25	n	oi	3	0
30	1	S	18	2	1c	1	18	n	oa	1	1
73	2	S	21	2	1c	1	18	n	oa	2	0
58	2	V	14	2	1b	1	7	n	ui	2	0
56	2	V	21	2	1a	1	2	n	oa	3	0
75	2	S	30	2	1c	1	15	n	oa	1	0
70	2	S	13	1	1c	1	13	n	u/a	2	0
60	2	V	35	2	1a	1	15	n	oa	1	0
69	2	S	12	1	1c	1	18	j	oi	1	0
79	2	S	26	2	2	1	32	j	oa	1	1
50	2	S	6	1	1c	1	19	n	oa	1	1
42	1	S	17	2	2	1	22	n	ua	1	0
49	1	S	4	1	1c	1	19	n	oa	1	0
73	2	S	7	1	1c	1	16	n	oi	1	0
57	2	S	17	2	1c	1	15	j	o/i	1	0
49	1	S	22	2	2	1	35	j	oa	1	1
77	2	S	22	2	2	1	25	n	oa	1	0
76	2	S	18	2	2	1	23	n	oa	1	0
48	1	S	14	2	1c	1	19	n	oa	1	1
65	2	S	19	2	1c	1	14	n	oi	1	0
53	2	S	20	2	2	1	21	n	oi	1	0
77	2	S	20	2	1c	1	18	j	oa	1	0
46	1	S	45	2	2	1	18	n	oi	1	0
55	2	S	11	1	1c	1	13	n	oi	1	0
27	1	S	11	1	2	1	22	n	oa	1	0
67	2	V	18	2	1c	1	18	n	ui	4	0
46	1	S	21	2	1b	1	9	j	oa	1	0
36	1	S	27	2	2	1	21	n	oa	1	0
58	2	S	21	2	2	1	27	n	oa	1	0
51	2	V	19	2	1a	1	4	n	oi	1	0
65	2	S	25	2	1c	1	19	n	ui	1	0
75	2	S	26	2	1c	1	12	n	oa	1	0
41	1	S	14	2	1b	1	7	j	oa	1	0
64	2	S	19	2	2	1	30	n	zentral	1	0
68	2	V	25	2	1b	1	6	n	oi	1	0
61	2	S	3	1	2	1	35	j	oa	4	1
53	2	S	13	1	1b	1	9	n	oa	1	0
74	2	S	28	2	2	1	41	n	oa	1	1
68	2	S	8	1	1b	1	8	n	oa	1	0
71	2	S	8	1	2	1	38	n	oa	1	0
59	2	S	18	2	1c	1	12	n	oa	1	0
46	1	S	20	2	1c	1	17	j	oa	1	1
47	1	S	14	2	2	1	35	j	oa	1	1
37	1	S	20	2	2	1	45	n	oa	2	0
47	1	S	12	1	2	1	26	n	oa	1	0
45	1	S	9	1	1b	1	6	n	oa	1	0
87	2	S	40	2	2	1	20	n	zentral	1	0
64	2	S	35	2	2	1	25	n	oa	1	1
68	2	V	102	2	1a	1	4	n	ua	1	0
79	2	V	17	2	1b	1	13	n	ui	4	0
78	2	S	24	2	1c	1	12	n	zentral	4	0
68	2	S	24	2	1c	1	17	n	ua	1	0
65	2	S	34	2	1c	1	15	n	oa	1	0
74	2	S	25	2	2	1	22	n	oa	2	0
57	2	S	24	2	1b	1	7	n	oa	2	0
